# Supplementary material for: Full-length transcriptome sequences by a combination of sequencing platforms applied to isoflavonoid and triterpenoid saponin biosynthesis of Astragalus mongholicus Bunge
Source: Plant Methods. 2021 Jun 15;17:61. doi: 10.1186/s13007-021-00762-1 (PMC8207730; doi:10.1186/s13007-021-00762-1)
Supplement: Supplementary file 2 — Additional file 2: Table S1. GO annotation of the A. mongholicus transcripts. [file 13007_2021_762_MOESM2_ESM.xlsx]

## Sheet: Table S1
Table S1. GO annotation of the A. mongholicus transcripts.
biological_process	cellular process	30306
biological_process	metabolic process	29750
biological_process	biological regulation	9388
biological_process	regulation of biological process	8313
biological_process	response to stimulus	7117
biological_process	localization	6103
biological_process	cellular component organization or biogenesis	5819
biological_process	signaling	3218
biological_process	developmental process	1638
biological_process	multicellular organismal process	1400
biological_process	negative regulation of biological process	1119
biological_process	reproduction	904
biological_process	reproductive process	896
biological_process	positive regulation of biological process	827
biological_process	multi-organism process	647
biological_process	growth	343
biological_process	immune system process	187
biological_process	rhythmic process	99
biological_process	carbon utilization	65
biological_process	cell proliferation	55
biological_process	detoxification	55
biological_process	locomotion	17
biological_process	biological adhesion	12
biological_process	nitrogen utilization	8
cellular_component	cell	29746
cellular_component	cell part	29455
cellular_component	membrane	25176
cellular_component	membrane part	23174
cellular_component	organelle	19816
cellular_component	organelle part	8430
cellular_component	macromolecular complex	7827
cellular_component	membrane-enclosed lumen	1716
cellular_component	extracellular region	1272
cellular_component	supramolecular complex	402
cellular_component	cell junction	388
cellular_component	symplast	386
cellular_component	virion	289
cellular_component	virion part	289
cellular_component	extracellular region part	117
cellular_component	nucleoid	41
molecular_function	catalytic activity	40896
molecular_function	binding	38605
molecular_function	transporter activity	4675
molecular_function	transcription regulator activity	1861
molecular_function	structural molecule activity	1805
molecular_function	molecular function regulator	1225
molecular_function	signal transducer activity	1056
molecular_function	molecular transducer activity	733
molecular_function	antioxidant activity	526
molecular_function	nutrient reservoir activity	79
molecular_function	molecular carrier activity	37
molecular_function	protein tag	8
molecular_function	translation regulator activity	4
