# Supplementary material for: Full-length transcriptome sequences by a combination of sequencing platforms applied to isoflavonoid and triterpenoid saponin biosynthesis of Astragalus mongholicus Bunge
Source: Plant Methods. 2021 Jun 15;17:61. doi: 10.1186/s13007-021-00762-1 (PMC8207730; doi:10.1186/s13007-021-00762-1)
Supplement: Supplementary file 3 — Additional file 3: Table S2. KOG annotation of the A. mongholicus transcripts. [file 13007_2021_762_MOESM3_ESM.xlsx]

## Sheet: Table S2
Table S2. KOG annotation of the A. mongholicus transcripts.
Code	Functional-Categories	Gene-Number
A	RNA processing and modification	4213
B	Chromatin structure and dynamics	1155
C	Energy production and conversion	3615
D	Cell cycle control, cell division, chromosome partitioning	1760
E	Amino acid transport and metabolism	3807
F	Nucleotide transport and metabolism	782
G	Carbohydrate transport and metabolism	6220
H	Coenzyme transport and metabolism	1024
I	Lipid transport and metabolism	4109
J	Translation, ribosomal structure and biogenesis	3971
K	Transcription	6150
L	Replication, recombination and repair	1431
M	Cell wall/membrane/envelope biogenesis	4087
N	Cell motility	154
O	Posttranslational modification, protein turnover, chaperones	9169
P	Inorganic ion transport and metabolism	2437
Q	Secondary metabolites biosynthesis, transport and catabolism	2998
R	General function prediction only	17511
S	Function unknown	6688
T	Signal transduction mechanisms	12029
U	Intracellular trafficking, secretion, and vesicular transport	3692
V	Defense mechanisms	1634
W	Extracellular structures	1011
Y	Nuclear structure	722
Z	Cytoskeleton	2613
