# Supplementary material for: Full-length transcriptome sequences by a combination of sequencing platforms applied to isoflavonoid and triterpenoid saponin biosynthesis of Astragalus mongholicus Bunge
Source: Plant Methods. 2021 Jun 15;17:61. doi: 10.1186/s13007-021-00762-1 (PMC8207730; doi:10.1186/s13007-021-00762-1)
Supplement: Supplementary file 4 — Additional file 4: Table S3. KEGG pathway annotation of A. mongholicus. [file 13007_2021_762_MOESM4_ESM.xlsx]

## Sheet: Table S3
Table S3. KEGG pathway annotation of A. mongholicus.
Pathway_level1	Pathway_level2	Number_of_Genes
Cellular Processes	Transport and catabolism	3423
Environmental Information Processing	Membrane transport	626
Environmental Information Processing	Signal transduction	3986
Genetic Information Processing	Folding, sorting and degradation	5018
Genetic Information Processing	Replication and repair	838
Genetic Information Processing	Transcription	3201
Genetic Information Processing	Translation	5904
Metabolism	Amino acid metabolism	4825
Metabolism	Biosynthesis of other secondary metabolites	2078
Metabolism	Carbohydrate metabolism	8934
Metabolism	Energy metabolism	3480
Metabolism	Global and overview maps	19427
Metabolism	Glycan biosynthesis and metabolism	1269
Metabolism	Lipid metabolism	3881
Metabolism	Metabolism of cofactors and vitamins	2123
Metabolism	Metabolism of other amino acids	2135
Metabolism	Metabolism of terpenoids and polyketides	1408
Metabolism	Nucleotide metabolism	1057
Organismal Systems	Environmental adaptation	2457
