# Supplementary material for: Full-length transcriptome sequences by a combination of sequencing platforms applied to isoflavonoid and triterpenoid saponin biosynthesis of Astragalus mongholicus Bunge
Source: Plant Methods. 2021 Jun 15;17:61. doi: 10.1186/s13007-021-00762-1 (PMC8207730; doi:10.1186/s13007-021-00762-1)
Supplement: Supplementary file 6 — Additional file 6: Table S4. Differentially expressed genes involved in isoflavonoid biosynthesis. [file 13007_2021_762_MOESM6_ESM.xlsx]

## Sheet: Table S4
Table S4. Differentially expressed genes involved in isoflavonoid biosynthesis
	Gene ID		AR	AS	AL
PAL	isoform_114129	AmPAL1	6.22667	28.62	44.9667
	isoform_14580	AmPAL2	34.78	26.8267	6.12667
	isoform_25270	AmPAL3	20.32	52.5267	18.9467
	isoform_5405	AmPAL4	7.34	5.77	14.95
	isoform_5775	AmPAL5	35.81	45.6	16.2633
	isoform_6308	AmPAL6	37.5133	14.7267	3.49
	isoform_70882	AmPAL7	4.84333	7.43	13.2333
	isoform_7190	AmPAL8	38.81	50.3933	12.2033
	isoform_71998	AmPAL9	60.34	66.1633	15.84
	isoform_7655	AmPAL10	15.3467	27.2233	7.18333
	isoform_7817	AmPAL11	31.0867	81.1533	24.2067
	isoform_97884	AmPAL12	10.22	8.5	2.23667
C4H	isoform_2861	AmC4H1	32.3533	99.83	20.7233
	isoform_87469	AmC4H2	163.887	267.033	34.7467
4CL	isoform_15574	Am4CL1	19.32	26.0567	4.56
	isoform_6418	Am4CL2	6.70667	18.4633	14.58
	isoform_89521	Am4CL3	7.67667	9.92667	17.1567
CHS	isoform_15325	AmCHS1	18.9433	47.67	63.8667
	isoform_20463	AmCHS2	439.43	24.4033	44.7533
	isoform_21782	AmCHS3	77.0133	10.0733	17.71
	isoform_33928	AmCHS4	4.76333	50.3933	34.26
	isoform_9445	AmCHS5	10.58	43.7167	33.5833
CHI	isoform_10650	AmCHI1	14.2733	17.85	11.7433
	isoform_18110	AmCHI2	82.5133	25.15	44.4833
	isoform_21950	AmCHI3	234.513	170.907	81.1733
	isoform_24314	AmCHI4	106.88	74.9867	30.0067
	isoform_27053	AmCHI5	43.4833	31.9033	30.2867
	isoform_3670	AmCHI6	9.18	16.1367	11.12
	isoform_4291	AmCHI7	26.51	23.37	18.8733
	isoform_46643	AmCHI8	11.1833	9.01667	19.9433
	isoform_6438	AmCHI9	11.7033	55.33	29.6833
	isoform_7533	AmCHI10	12.8967	8.53	11.1467
	isoform_79905	AmCHI11	5.97	5.23333	4.38333
	isoform_95405	AmCHI12	3.73333	16.3367	11
IFS	isoform_72672	AmIFS	86.8967	6.21333	25.4233
HID	isoform_13513	AmHID1	36.43	26.6267	19.9033
	isoform_17225	AmHID2	46.09	33.76	14.1867
	isoform_18473	AmHID3	33.94	31.0533	19.93
	isoform_4017	AmHID4	9.89	88.37	241.707
	isoform_50369	AmHID5	14.5267	12.53	8.43333
4'-OMT	isoform_5315	Am4'-OMT	26.3167	8.70333	11.5667
IF7GT	isoform_24343	AmIF7GT1	37.92	11.1033	18.19
	isoform_26261	AmIF7GT2	48.5833	8.77333	44.38
	isoform_64163	AmIF7GT3	192.56	7.08	1.38
