# Supplementary material for: Full-length transcriptome sequences by a combination of sequencing platforms applied to isoflavonoid and triterpenoid saponin biosynthesis of Astragalus mongholicus Bunge
Source: Plant Methods. 2021 Jun 15;17:61. doi: 10.1186/s13007-021-00762-1 (PMC8207730; doi:10.1186/s13007-021-00762-1)
Supplement: Supplementary file 7 — Additional file 7: Table S5. Differentially expressed genes involved in triterpenoid saponins biosynthesis. [file 13007_2021_762_MOESM7_ESM.xlsx]

## Sheet: Table S5
Table S5. Differentially expressed genes involved in triterpenoid saponin biosynthesis
		Gene ID		AR	AS	AL
MVA	AACT	isoform_1292	AmAACT1	30.22	57.3233	92.7233
		isoform_1300	AmAACT2	4.94	5.82333	3.64667
		isoform_13996	AmAACT3	89.9367	144.033	151.42
		isoform_20451	AmAACT4	15.0867	14.06	10.2667
		isoform_20529	AmAACT5	7.84333	6.47333	9.81
		isoform_85636	AmAACT6	10.45	5.77	4.99333
	HMGCS	isoform_20331	AmHMGCS	13.9533	14.96	11.8067
	HMGCR	isoform_114797	AmHMGCR1	7.43333	6.58667	1.95
		isoform_116368	AmHMGCR2	12.0033	4.65	2.56
		isoform_12060	AmHMGCR3	53.7467	18.6467	11.8333
		isoform_16071	AmHMGCR4	37.2333	251.397	54.7333
		isoform_22287	AmHMGCR5	108.507	41.26	33.12
		isoform_23065	AmHMGCR6	23.6733	10.4	5.59333
		isoform_24046	AmHMGCR7	4.42	59.8	20.0567
		isoform_2856	AmHMGCR8	3.45667	19.14	6.02333
		isoform_56855	AmHMGCR9	3.30333	15.8267	5.8
		isoform_6121	AmHMGCR10	7.81	42.0333	25.6933
		isoform_87143	AmHMGCR11	45.26	26.8333	11.5633
	MVK	isoform_120956	AmMVK	12.5433	19.8167	10.78
	PMK	isoform_12850	AmPMK	12.9833	22.6833	16.84
	MVD	isoform_22077	AmMVD1	14.1067	12.0067	4.17333
		isoform_2983	AmMVD2	16.6	11.2867	3.67
		isoform_80457	AmMVD3	18.4667	11.7467	4.93333
	IDI	isoform_20706	AmIDI1	34.1533	56.7033	44.1767
		isoform_2171	AmIDI2	15.3733	26.8833	17.23
MEP	DXS	isoform_23329	AmDXS1	23.3633	86.6467	94.9033
		isoform_23754	AmDXS2	3.53333	26.65	14.8233
		isoform_56286	AmDXS3	6.95	8.49	11.97
	DXR	isoform_22340	AmDXR1	28.3367	24.4233	64.6633
		isoform_7043	AmDXR2	17.1033	13.97	25.69
	ispD	isoform_25620	AmispD1	3.96667	6.12	16.3333
		isoform_60911	AmispD2	5.15333	6.63333	22.59
	ispE	isoform_61625	AmispE	6.09667	8.73333	16.8767
	gcpE	isoform_20470	AmgcpE	12.4533	19.3267	48.3267
	ispH	isoform_110984	AmispH1	3.34667	4.81	13.45
		isoform_17545	AmispH2	14.5067	16.89	43.6033
		isoform_26158	AmispH3	50.8067	56.4	173.773
		isoform_35498	AmispH4	62.9667	83.2	215.437
	FDPS	isoform_19073	AmFDPS	14.4467	16.0867	12.9967
	SQS	isoform_102515	AmSS1	7.31	15.3067	9.65
		isoform_62885	AmSS2	10.87	13.2833	6.58667
	SQE	isoform_14151	AmSE1	6.16	5.00667	3.55333
		isoform_20405	AmSE2	15.0867	8.72	6.07333
		isoform_77385	AmSE3	13.97	8.42667	6.48333
