# Supplementary material for: Full-length transcriptome sequences by a combination of sequencing platforms applied to isoflavonoid and triterpenoid saponin biosynthesis of Astragalus mongholicus Bunge
Source: Plant Methods. 2021 Jun 15;17:61. doi: 10.1186/s13007-021-00762-1 (PMC8207730; doi:10.1186/s13007-021-00762-1)
Supplement: Supplementary file 9 — Additional file 9: Table S6. Primers used in validation experiment of gene expression by RT-qPCR. (AR vs. AL, AR vs. AS and AL vs. AS, respectively). [file 13007_2021_762_MOESM9_ESM.xlsx]

## Sheet: Table S6
Table S6. Primers used in validation experiment of gene expression by RT-qPCR
	Gene id	Forward primer	Reverse primer
Am18S		TGCAGAATCCCGTGAACCATC	AGGCATCGGGCAACGATATG
AmCHS2	isoform_20463	TGATGTGAAGGGTGTTTGG	GCAGGAGGAATGGTGGC
AmIF7GT3	isoform_64163	CCCACTTACTTTTACTACACTTCA	GCTGAGGAGTAATTCCGTCAG
AmIFS	isoform_72672	ATTGCTCGTGATGTGCTTAA	GATCTCCATCGTCTCGTCCTC
AmCHI3	isoform_21950	GTGAGGGACAGGTTGGCAG	ATAAACTTGGTGTCTTCTTTCCCT
AmHMGCR5	isoform_22287	CCTGTTGTTCGGTTTGCAT	CATGTTCATCCCCATAGCATC
AmHMGCR11	isoform_87143	GATGAACATGGTCTCCAAAGGA	TTACTGCAGCAGGTTTCTTGTC
AmPMK	isoform_12850	CACCAGGACAGGAAGGCTAT	CATAGCGATGACTTCCATAAACA
AmIDI1	isoform_20706	ATCAGTTCACCCCATTGGGTC	CGCCACTTCATCGGGATTT
AmAACT3	isoform_13996	GCAAGGAAAGGATCTCGCC	TTGCAGCGTTATCCTGTTCTTC
AmCHI4	isoform_24314	GGGAGCACAGTATGGACTTC	AAACTTGGTGTCTTCTTTCCCT
