# Supplementary material for: Full-length transcriptome sequences by a combination of sequencing platforms applied to isoflavonoid and triterpenoid saponin biosynthesis of Astragalus mongholicus Bunge
Source: Plant Methods. 2021 Jun 15;17:61. doi: 10.1186/s13007-021-00762-1 (PMC8207730; doi:10.1186/s13007-021-00762-1)
Supplement: Supplementary file 10 — Additional file 10: Table S7. Optimized mass spectra conditions. [file 13007_2021_762_MOESM10_ESM.xlsx]

## Sheet: Table S7
Table S7. Optimized mass spectra conditions
Analyte	Ion mode	Precursor ion (m/z)	Product ionsb (m/z)	DP (V)	CE (V)
Calycosin-7-glucoside	ESI+	447.2	284.2	57	26
Calycosin	ESI+	284.2	213	88	50
Ononin	ESI+	431.1	269	50	33
Formononetin	ESI+	268.8	252.9	115	45
Astragaloside I	ESI+	871.5	217.1	90	23
Astragaloside II	ESI+	828.5	438.4	95	22
Astragaloside III	ESI+	807.4	335.1	70	90
Astragaloside IV	ESI+	807.6	627.4	80	85
